# Supplementary material for: How Do Dogs Behave When Presented with Situations of Different Emotional Valences?
Source: Animals (Basel). 2023 Mar 11;13(6):1027. doi: 10.3390/ani13061027 (PMC10044040; doi:10.3390/ani13061027)
Supplement: Supplementary file 1 [file animals-13-01027-s001.zip]

Archive with 1 entries (1 files):
- animals-2223655-supplementary.pdf
